# Supplementary material for: TPGPred: A Mixed-Feature-Driven Approach for Identifying Thermophilic Proteins Based on GradientBoosting
Source: Int J Mol Sci. 2024 Nov 5;25(22):11866. doi: 10.3390/ijms252211866 (PMC11594102; doi:10.3390/ijms252211866)
Supplement: Supplementary file 1 [file ijms-25-11866-s001.zip]

Archive with 1 entries (1 files):
- ijms-3278932-supplementary.pdf
